# Supplementary material for: Effects of Ultrasound-Assisted Emulsification on the Emulsifying and Rheological Properties of Myofibrillar Protein Stabilized Pork Fat Emulsions
Source: Foods. 2021 May 26;10(6):1201. doi: 10.3390/foods10061201 (PMC8226962; doi:10.3390/foods10061201)
Supplement: Supplementary file 1 [file foods-10-01201-s001.zip]

Archive with 1 entries (1 files):
- foods-1184000-supplementary.pdf
